# Supplementary material for: Wild jackdaws are wary of objects that violate expectations of animacy
Source: R Soc Open Sci. 2018 Oct 24;5(10):181070. doi: 10.1098/rsos.181070 (PMC6227974; doi:10.1098/rsos.181070)
Supplement: Data for Greggor et al., RSOS [file rsos181070supp3.csv]

	Box	Date	Order_Moving.first	Trial.set.num	Object	Non.focal.entered.before	React.to.trigger	Enters	Latency.btw.trig.and.enter	Moving	Stimulus	Area	Scolds
1	A01	20140515	Y	3	Chaffinch	N	Y	0	1200	M	Bird	Cambridge	1
2	A01	20140516	Y	3	Chaffinch	N	N	1	19	NM	Bird	Cambridge	0
3	A01	20140510	Y	1	Striped	N	Y	0	1200	M	Snake	Cambridge	0
4	A01	20140511	Y	1	Striped	N	Y	0	1200	NM	Snake	Cambridge	0
5	A01	20140512	Y	2	2-stick	N	N	0	1200	M	Stick	Cambridge	0
6	A01	20140514	Y	2	2-stick	N	N	1	10	NM	Stick	Cambridge	0
7	E01	20140514	Y	3	Dunnock	N	N	1	100	M	Bird	Cambridge	1
8	E01	20140515	Y	3	Dunnock	N	N	1	1	NM	Bird	Cambridge	0
9	E01	20140511	N	1	Striped	Y	N	1	216	M	Snake	Cambridge	1
10	E01	20140510	N	1	Striped	N	N	1	980	NM	Snake	Cambridge	1
11	E01	20140513	N	2	2-stick	N	Y	1	777	M	Stick	Cambridge	1
12	E01	20140512	N	2	2-stick	Y	N	1	2	NM	Stick	Cambridge	0
13	E03	20140501	N	1	Dunnock	N	N	1	10	M	Bird	Cambridge	0
14	E03	20140429	N	1	Dunnock	N	N	1	907	NM	Bird	Cambridge	0
15	E03	20140503	N	2	Striped	N	Y	0	1200	M	Snake	Cambridge	0
16	E03	20140508	N	3	2-stick	N	Y	1	1058	M	Stick	Cambridge	0
17	E03	20140507	N	3	2-stick	N	N	1	833	NM	Stick	Cambridge	0
18	H01	20140513	Y	1	Dunnock	N	N	1	5	NM	Bird	Cambridge	0
19	H01	20140515	N	2	Black	N	Y	0	1200	M	Snake	Cambridge	0
20	H01	20140514	N	2	Black	N	N	1	29	NM	Snake	Cambridge	0
21	H01	20140518	N	3	2-stick	N	N	1	652	NM	Stick	Cambridge	0
22	H01	20140520	N	3	2-stick	Y	Y	0	1200	M	Stick	Cambridge	0
23	R08	20140502	N	1	Striped	N	N	0	1200	NM	Snake	Cambridge	0
24	R08	20140508	N	3	2-stick	N	N	0	1200	NM	Stick	Cambridge	0
25	R08	20140509	N	3	2-stick	N	N	0	1200	M	Stick	Cambridge	0
26	T03	20140510	N	2	Chaffinch	N	Y	1	1089	M	Bird	Cambridge	0
27	T03	20140509	N	2	Chaffinch	N	N	1	1	NM	Bird	Cambridge	0
28	T03	20140512	Y	3	Striped	N	N	0	1200	NM	Snake	Cambridge	1
29	T03	20140511	Y	3	Striped	N	N	0	1200	M	Snake	Cambridge	1
30	T03	20140507	Y	1	2-stick	N	Y	1	562	M	Stick	Cambridge	0
31	T03	20140508	Y	1	2-stick	Y	N	1	20	NM	Stick	Cambridge	0
32	H09	20140525	N	3	Dunnock	N	Y	0	1200	M	Bird	Cambridge	0
33	H09	20140524	N	3	Dunnock	N	N	0	1200	NM	Bird	Cambridge	0
34	H09	20140518	Y	1	Black	N	Y	0	1200	M	Snake	Cambridge	0
35	H09	20140521	Y	2	Bark	N	Y	0	1200	M	Stick	Cambridge	0
36	A10	20140523	Y	1	Dunnock	N	Y	0	1200	M	Bird	Cambridge	1
37	A10	20140524	Y	1	Dunnock	N	N	0	1200	NM	Bird	Cambridge	0
38	A10	20140526	Y	2	Black	N	Y	1	255	NM	Snake	Cambridge	1
39	A10	20140525	Y	2	Black	N	Y	0	1200	M	Snake	Cambridge	1
40	A10	20140528	Y	3	Bark	N	Y	0	1200	M	Stick	Cambridge	1
41	A10	20140529	Y	3	Bark	N	N	1	201	NM	Stick	Cambridge	1
42	C08	20140516	N	1	Black	N	Y	0	1200	M	Snake	Cambridge	0
43	C08	20140520	Y	2	2-stick	N	Y	0	1200	M	Stick	Cambridge	0
44	C08	20140521	Y	2	2-stick	N	Y	1	114	NM	Stick	Cambridge	0
45	D01	20140520	N	1	Chaffinch	N	Y	0	1200	M	Bird	Cambridge	0
46	D01	20140518	N	1	Chaffinch	N	N	0	1200	NM	Bird	Cambridge	0
47	E05	20140521	N	3	Dunnock	N	N	1	25	M	Bird	Cambridge	0
48	E05	20140520	N	3	Dunnock	N	N	1	108	NM	Bird	Cambridge	0
49	E05	20140513	N	1	Black	N	N	1	58	NM	Snake	Cambridge	0
50	E05	20140514	N	1	Black	N	Y	1	1200	M	Snake	Cambridge	0
51	E05	20140518	N	2	Bark	N	Y	1	664	M	Stick	Cambridge	0
52	E05	20140515	N	2	Bark	N	Y	1	979	NM	Stick	Cambridge	0
53	R05	20140528	N	2	Black	N	Y	0	1200	M	Snake	Cambridge	0
54	R05	20140527	N	2	Black	N	Y	0	1200	NM	Snake	Cambridge	0
55	R05	20140601	Y	3	Dunnock	N	Y	0	1200	M	Bird	Cambridge	0
56	R05	20140526	Y	1	Bark	N	N	1	18	NM	Stick	Cambridge	0
57	R05	20140525	Y	1	Bark	N	Y	0	1200	M	Stick	Cambridge	0
58	T02	20140516	N	1	Bark	N	Y	1	178	NM	Stick	Cambridge	0
59	T02	20140518	N	1	Bark	N	N	1	56	M	Stick	Cambridge	0
60	T02	20140519	Y	2	Dunnock	N	Y	1	13	M	Bird	Cambridge	0
61	T02	20140520	Y	2	Dunnock	N	N	1	55	NM	Bird	Cambridge	0
62	T02	20140521	Y	3	Black	N	Y	1	762	M	Snake	Cambridge	0
63	T02	20140522	Y	3	Black	N	Y	1	488	NM	Snake	Cambridge	0
64	Y20	20150508	Y	3	Dunnock	N	Y	0	1200	M	Bird	Cornwall	0
65	Y20	20150509	Y	3	Dunnock	Y	N	1	551	NM	Bird	Cornwall	0
66	Y20	20150507	Y	2	Striped	N	Y	1	310	NM	Snake	Cornwall	0
67	Y20	20150503	Y	1	2-stick	N	Y	0	1200	M	Stick	Cornwall	0
68	Y20	20150504	Y	1	2-stick	Y	Y	1	448	NM	Stick	Cornwall	0
69	X38	20150505	N	1	Chaffinch	N	N	1	110	M	Bird	Cornwall	0
70	X38	20150504	N	1	Chaffinch	N	Y	1	205	NM	Bird	Cornwall	0
71	X38	20150511	Y	3	Black	N	N	1	435	NM	Snake	Cornwall	0
72	X38	20150510	Y	3	Black	N	N	0	1200	M	Snake	Cornwall	0
73	X38	20150507	Y	2	Bark	Y	N	1	197	M	Stick	Cornwall	0
74	X38	20150508	Y	2	Bark	N	N	1	4	NM	Stick	Cornwall	0
75	X25	20150508	N	2	Dunnock	N	N	0	1200	M	Bird	Cornwall	0
76	X25	20150507	N	2	Dunnock	N	N	1	892	NM	Bird	Cornwall	1
77	X25	20150506	Y	1	Striped	N	N	1	442	NM	Snake	Cornwall	0
78	X25	20150505	Y	1	Striped	N	Y	0	1200	M	Snake	Cornwall	0
79	X25	20150510	N	3	Bark	N	N	1	799	M	Stick	Cornwall	0
80	X25	20150509	N	3	Bark	N	N	1	292	NM	Stick	Cornwall	0
81	Z02	20150518	N	3	Chaffinch	Y	N	1	210	M	Bird	Cornwall	0
82	Z02	20150517	N	3	Chaffinch	N	N	1	53	NM	Bird	Cornwall	0
83	Z02	20150516	Y	2	Black	N	N	1	278	NM	Snake	Cornwall	0
84	Z02	20150515	Y	2	Black	N	Y	1	1200	M	Snake	Cornwall	1
85	Z02	20150513	N	1	Bark	N	N	1	2	NM	Stick	Cornwall	0
86	Z30	20150522	N	2	Chaffinch	N	N	1	2	NM	Bird	Cornwall	0
87	Z30	20150519	N	1	Striped	N	N	1	621	NM	Snake	Cornwall	0
88	Z30	20150520	N	1	Striped	N	Y	0	1200	M	Snake	Cornwall	0
89	Z30	20150525	N	3	Bark	Y	Y	1	354	M	Stick	Cornwall	0
90	Z30	20150524	N	3	Bark	N	N	1	4	NM	Stick	Cornwall	0
91	X01	20150516	Y	1	Chaffinch	N	Y	1	50	M	Bird	Cornwall	0
92	X01	20150517	Y	1	Chaffinch	N	N	1	165	NM	Bird	Cornwall	0
93	X01	20150520	N	3	Black	N	N	1	1071	NM	Snake	Cornwall	0
94	X01	20150522	N	3	Black	N	N	1	382	M	Snake	Cornwall	0
95	X01	20150519	N	2	Bark	N	N	0	1200	M	Stick	Cornwall	0
96	Y11	20150517	N	3	Dunnock	N	N	1	700	NM	Bird	Cornwall	1
97	Y11	20150513	N	1	Striped	N	N	1	831	NM	Snake	Cornwall	1
98	Y11	20150514	N	1	Striped	N	N	1	489	M	Snake	Cornwall	1
99	Y11	20150515	Y	2	2-stick	N	N	1	159	M	Stick	Cornwall	1
100	Y11	20150516	Y	2	2-stick	N	N	1	42	NM	Stick	Cornwall	0
101	Y01	20150509	Y	3	Dunnock	N	N	1	71	M	Bird	Cornwall	0
102	Y01	20150510	Y	3	Dunnock	N	N	1	1099	NM	Bird	Cornwall	1
103	Y01	20150508	Y	2	Black	N	N	1	15	NM	Snake	Cornwall	0
104	Y01	20150507	Y	2	Black	N	N	1	301	M	Snake	Cornwall	0
105	Y01	20150506	N	1	2-stick	N	N	1	46	M	Stick	Cornwall	0
106	Y01	20150505	N	1	2-stick	N	N	1	180	NM	Stick	Cornwall	0
107	Y02	20150414	Y	3	Chaffinch	N	Y	1	37	M	Bird	Cornwall	0
108	Y02	20150515	Y	3	Chaffinch	N	N	1	28	NM	Bird	Cornwall	0
109	Y02	20150510	N	2	Dunnock	N	N	1	1099	NM	Bird	Cornwall	1
110	Y02	20150508	N	1	Striped	N	Y	1	255	NM	Snake	Cornwall	0
111	Y02	20150509	N	1	Striped	N	Y	1	104	M	Snake	Cornwall	0
112	Y02	20150513	N	2	2-stick	Y	N	1	235	M	Stick	Cornwall	0
113	Y02	20150512	N	2	2-stick	N	N	1	93	NM	Stick	Cornwall	0
114	X27	20150515	Y	2	Dunnock	N	Y	1	834	M	Bird	Cornwall	1
115	X27	20150516	Y	2	Dunnock	N	N	1	6	NM	Bird	Cornwall	1
116	X27	20150513	Y	1	Black	N	N	1	11	NM	Snake	Cornwall	0
117	X27	20150512	Y	1	Black	N	N	1	1200	M	Snake	Cornwall	1
118	X27	20150517	Y	3	2-stick	N	N	1	799	M	Stick	Cornwall	0
119	X27	20150519	Y	3	2-stick	N	N	1	61	NM	Stick	Cornwall	0
120	Z17	20150524	N	2	Dunnock	N	Y	0	1200	M	Bird	Cornwall	0
121	Z17	20150523	N	2	Dunnock	N	Y	0	1200	NM	Bird	Cornwall	0
122	Z17	20150526	N	3	Black	N	Y	0	1200	NM	Snake	Cornwall	0
123	Z17	20150525	Y	3	Black	N	Y	0	1200	M	Snake	Cornwall	0
124	Z17	20150520	Y	1	2-stick	N	Y	1	52	M	Stick	Cornwall	0
125	Z17	20150522	Y	1	2-stick	N	Y	0	1200	NM	Stick	Cornwall	0
126	Z41	20150518	Y	1	Chaffinch	N	N	1	1127	M	Bird	Cornwall	1
127	Z41	20150520	Y	1	Chaffinch	Y	N	1	257	NM	Bird	Cornwall	0
128	Z41	20150523	Y	2	Black	N	N	1	2	NM	Snake	Cornwall	0
129	Z41	20150522	Y	2	Black	Y	N	1	92	M	Snake	Cornwall	0
130	Z41	20150524	Y	3	2-stick	N	N	0	1200	M	Stick	Cornwall	1
131	Z41	20150525	Y	3	2-stick	N	N	1	32	NM	Stick	Cornwall	0
132	X40	20150513	Y	2	Dunnock	N	Y	1	23	M	Bird	Cornwall	1
133	X40	20150514	Y	2	Dunnock	N	N	1	35	NM	Bird	Cornwall	0
134	X40	20150515	N	3	Striped	N	N	1	110	NM	Snake	Cornwall	0
135	X40	20150516	N	3	Striped	Y	N	1	493	M	Snake	Cornwall	1
136	X40	20150512	N	1	2-stick	N	Y	1	903	M	Stick	Cornwall	0
137	X40	20150511	N	1	2-stick	Y	Y	1	12	NM	Stick	Cornwall	0
138	Y34	20150513	N	1	Chaffinch	N	N	0	1200	M	Bird	Cornwall	1
139	Y34	20150512	N	1	Chaffinch	N	N	1	1	NM	Bird	Cornwall	0
140	Y34	20150517	Y	3	Black	N	N	1	554	NM	Snake	Cornwall	0
141	Y34	20150516	Y	3	Black	N	Y	0	1200	M	Snake	Cornwall	1
142	Y34	20150514	Y	2	Bark	N	N	0	1200	M	Stick	Cornwall	0
143	Y34	20150515	Y	2	Bark	N	Y	1	16	NM	Stick	Cornwall	0
