# Supplementary material for: Wild jackdaws are wary of objects that violate expectations of animacy
Source: R Soc Open Sci. 2018 Oct 24;5(10):181070. doi: 10.1098/rsos.181070 (PMC6227974; doi:10.1098/rsos.181070)
Supplement: Code for analysis in Greggor et al., RSOS [file rsos181070supp4.r]

#Statistics for Greggor et al, "Wild jackdaws are wary of objects that violate expectations of animacy" 

#clear the R environment
rm(list=ls())

#Set the working directory to the file location containing the data file
####(any users replicating the data need to change the code below to reflect their file path)
setwd("~/Manuscripts/In progress/Animacy_RSOS/2nd submission/")

#Load the data
anim<- read.csv("Data for Greggor et al..csv")

##### Analyze birds' responses to the trigger with a binomial glmm------
library("lme4", lib.loc="~/R/win-library/3.2")

full.model<- glmer(React.to.trigger~ Moving + Stimulus + Moving:Stimulus + Order_Moving.first +
                +Trial.set.num + Non.focal.entered.before + Area + (1|Box), 
              data = anim, family = "binomial")

summary(full.model) 

#Model selection process

selection.model1<- glmer(React.to.trigger~ Moving + Stimulus + Moving:Stimulus + Order_Moving.first +
                     +Trial.set.num + Area + (1|Box), data = anim, family = "binomial")
summary(selection.model1) 

selection.model2<- glmer(React.to.trigger~ Moving + Stimulus + Order_Moving.first +
                           +Trial.set.num + Area + (1|Box), data = anim, family = "binomial")
summary(selection.model2) 

selection.model3<- glmer(React.to.trigger~ Moving + Stimulus + 
                           +Trial.set.num + Area + (1|Box), data = anim, family = "binomial")
summary(selection.model3) 

selection.model4<- glmer(React.to.trigger~ Moving + Stimulus + 
                           + Area + (1|Box), data = anim, family = "binomial")
summary(selection.model4) 

selection.model5<- glmer(React.to.trigger~ Moving + Stimulus + 
                           + (1|Box), data = anim, family = "binomial")
summary(selection.model5) 

selection.model6<- glmer(React.to.trigger~ Moving + (1|Box), data = anim, family = "binomial")
summary(selection.model6)

selection.model7<- glmer(React.to.trigger~ (1|Box), data = anim, family = "binomial")
summary(selection.model7)

#AIC increases by over 20 between model 6 and 7, all others had either decreases or 
#increases in AIC <2 between models. Model 6 is the final model 

final<- glmer(React.to.trigger~ Moving+ (1|Box), 
              data = anim, family = "binomial")
summary(final)

##### Analyze the latency btw trigger and enter with a survival analysis----------
#survival analysis
library("survival", lib.loc="C:/Program Files/R/R-3.2.2/library")

## run models
S<- Surv(time = rep(0,nrow(anim)), time2= anim$Latency.btw.trig.and.enter,
         event = anim$Enters)

#make interactions display with non-movement as the reference category by renaming it as "A_NM" 
anim$Moving<- as.character (anim$Moving)
anim[which(anim$Moving=="NM"), "Moving"]<- "A_NM"
anim$Moving<- as.factor (anim$Moving)

#full model
model <- coxph(S ~ Moving + Stimulus + Moving:Stimulus + Order_Moving.first+
                 + Trial.set.num + React.to.trigger + Area + Non.focal.entered.before +
                 cluster(Box), 
               data = anim)
summary(model)

#make Table 2
model_output<-(summary(model))
model_output<- data.frame(model_output$coefficients)
model_output[,1:5]<- round(model_output[,1:5], 2)
model_output$Pr...z..<- round(model_output$Pr...z.., 3)
model_output<- model_output[,c(1,3,5,6)]
write.csv(model_output,"Table 2. Surivival model results_final.csv")

##### Post hoc tests on surival model to probe stimulus differences--------

#break up bird, stick, snake
bird<- anim[which(anim$Stimulus=="Bird"),]
snake<- anim[which(anim$Stimulus=="Snake"),]
stick<- anim[which(anim$Stimulus=="Stick"),]

#birds
S<- Surv(time = rep(0,nrow(bird)), time2= bird$Latency.btw.trig.and.enter, event = bird$Enters)
model <- coxph(S ~ Moving + React.to.trigger + Non.focal.entered.before + cluster(Box), 
               data = bird)
summary(model)

#snake
S<- Surv(time = rep(0,nrow(snake)), time2= snake$Latency.btw.trig.and.enter, event = snake$Enters)
model <- coxph(S ~ Moving + React.to.trigger + Non.focal.entered.before + cluster(Box), 
               data = snake)
summary(model)

#stick
S<- Surv(time = rep(0,nrow(stick)), time2= stick$Latency.btw.trig.and.enter,
         event = stick$Enters)
model <- coxph(S ~ Moving + React.to.trigger + Non.focal.entered.before + cluster(Box), 
               data = stick)
summary(model)


##comparison of non-moving snake and stick

nonmove<-anim[which(anim$Moving=="A_NM"),]

#make snake the reference category

reorder<- nonmove
reorder<-reorder[-which(reorder$Stimulus=="Bird"),]
reorder$Stimulus<- as.character(reorder$Stimulus)
reorder[grep("Snake",reorder$Stimulus), "Stimulus"]<- 
  paste("A", reorder[grep("Snake",reorder$Stimulus), "Stimulus"], sep="")
reorder$Stimulus<- as.factor(reorder$Stimulus)

S<- Surv(time = rep(0,nrow(reorder)), time2= reorder$Latency.btw.trig.and.enter,
         event = reorder$Enters)

#Note the "Entered before" variable was removed from this analysis
#because it only ever occured in stick conditions and thus caused a 
#singular matrix

model <- coxph(S ~ Stimulus + React.to.trigger + cluster(Box), 
               data = reorder)
summary(model)


#p value adjustments for bird/movement data: original bird interaction against snake,
#original bird interaction against stick, post-hoc moving-nonmoving comparison
p.adjust(c(0.136, 0.002, 0.4466), method = "bonferroni")

#p value adjustments for snake/movement data: main model snake interaction, post-hoc moving-nonmoving comparison,
# and non-moving between stimuli comparison
p.adjust(c(0.136, 0.00952, 0.0124), method = "bonferroni")
# 0.40800 0.02856 0.03720

#p value adjustments for stick/movement data: main model stick interaction, post-hoc moving-nonmoving comparison,
# and non-moving between stimuli comparison
p.adjust(c(0.002, 5.19e-05, 0.0124), method = "bonferroni")

##### Analyze the defensive scolding behavior with a binomial glmm------
library("lme4", lib.loc="~/R/win-library/3.2")

full.model<- glmer(Scolds~ Moving + Stimulus + Moving:Stimulus + Order_Moving.first +
                     +Trial.set.num + Non.focal.entered.before + Area + (1|Box), 
                   data = anim, family = "binomial")

summary(full.model)

#Model selection process

selection.model1<- glmer(Scolds~ Moving + Stimulus + Moving:Stimulus +
                           +Trial.set.num + Non.focal.entered.before + Area + (1|Box), 
                         data = anim, family = "binomial")
summary(selection.model1) 

selection.model2<- glmer(Scolds~ Moving + Stimulus +Trial.set.num + 
                           +Non.focal.entered.before + Area + (1|Box), data = anim, family = "binomial")
summary(selection.model2)

selection.model3<- glmer(Scolds~ Moving + Stimulus +
                           +Trial.set.num + Non.focal.entered.before + (1|Box), data = anim, family = "binomial")
summary(selection.model3) 

selection.model4<- glmer(Scolds~ Moving + Stimulus + Trial.set.num+
                           + (1|Box), data = anim, family = "binomial")
summary(selection.model4)

selection.model5<- glmer(Scolds~ Moving + Stimulus + (1|Box), data = anim, family = "binomial")
summary(selection.model5) 

selection.model6<- glmer(Scolds~ Moving + (1|Box), data = anim, family = "binomial")
summary(selection.model6)

selection.model7<- glmer(Scolds~ (1|Box), data = anim, family = "binomial")
summary(selection.model7) 

#AIC increases by >2 between model 5 - 6, and 5 - 7, all others had either decreases or 
#increases in AIC <2. Model 5 is the final model 

final<- glmer(Scolds~ Moving + Stimulus + (1|Box), data = anim, family = "binomial")
summary(final)


##### Supplementary Analysis------

##Are responses to exemplars within the same stimuli type statistically different?
t.test(bird[which(bird$Object=="Chaffinch"), "Latency.btw.trig.and.enter"],
       bird[which(bird$Object=="Dunnock"), "Latency.btw.trig.and.enter"])

t.test(snake[which(snake$Object=="Striped"), "Latency.btw.trig.and.enter"],
       snake[which(snake$Object=="Black"), "Latency.btw.trig.and.enter"])

t.test(stick[which(stick$Object=="2-stick"), "Latency.btw.trig.and.enter"],
       stick[which(stick$Object=="Bark"), "Latency.btw.trig.and.enter"])

##Number of times the motor was triggered per experimental condition
##(code produces the numbers found in Table S1)

#Movement type
means<- tapply(anim$Num_trigger, anim$Moving, mean)
vars<- tapply(anim$Num_trigger, anim$Moving, var)
table(anim$Moving) #for determining sample size
SEs <- sqrt(vars/c(71,72))

#Stimulus type
means<- tapply(anim$Num_trigger, anim$Stimulus, mean)
vars<- tapply(anim$Num_trigger, anim$Stimulus, var)
table(anim$Stimulus)
SEs <- sqrt(vars/c(47,47,49))

##Latency btw trigger and enter, excluding trials where non-focal bird entered before focal.
#survival analysis
anim<- read.csv("Data for Greggor et al..csv")
no_ent_before<- anim[-which(anim$Non.focal.entered.before=="Y"),]

S<- Surv(time = rep(0,nrow(no_ent_before)), time2= no_ent_before$Latency.btw.trig.and.enter,
         event = no_ent_before$Enters)

#full model
model <- coxph(S ~ Moving + Stimulus + Moving:Stimulus + Order_Moving.first+
                 + Trial.set.num + React.to.trigger + Area + cluster(Box), 
               data = no_ent_before)
summary(model)

model_output<-(summary(model))
model_output<- data.frame(model_output$coefficients)
model_output[,1:5]<- round(model_output[,1:5], 2)
model_output$Pr...z..<- round(model_output$Pr...z.., 3)
model_output<- model_output[,c(1,3,5,6)]
write.csv(model_output,"Table S3. Surivival model results.csv")
